# Supplementary material for: Differences in Dietary Intake, Eating Occasion Timings and Eating Windows between Chronotypes in Adults Living with Type 2 Diabetes Mellitus
Source: Nutrients. 2023 Sep 5;15(18):3868. doi: 10.3390/nu15183868 (PMC10537296; doi:10.3390/nu15183868)
Supplement: Supplementary file 1 [file nutrients-15-03868-s001.zip]

Archive with 1 entries (1 files):
- nutrients-2556299-supplementary.pdf
